# Supplementary material for: Garmin GPSMAP 66sr: Assessment of Its GNSS Observations and Centimeter-Accurate Positioning
Source: Sensors (Basel). 2022 Mar 2;22(5):1964. doi: 10.3390/s22051964 (PMC8914889; doi:10.3390/s22051964)
Supplement: Supplementary file 1 [file sensors-22-01964-s001.zip]

Archive with 1 entries (1 files):
- GARGPSMAP_66SR NONE.atx
