# Supplementary material for: Garmin GPSMAP 66sr: Assessment of Its GNSS Observations and Centimeter-Accurate Positioning
Source: Sensors (Basel). 2022 Mar 2;22(5):1964. doi: 10.3390/s22051964 (PMC8914889; doi:10.3390/s22051964)
Supplement: Supplementary file 1 [file sensors-22-01964-s001.zip › GARGPSMAP_66SR NONE.atx]

     1.4            G                                       ANTEX VERSION / SYST
A                                                           PCV TYPE / REFANT
PHASE CENTER CALIBRATION VALUES OF GARMIN GPSMAP 66SR       COMMENT
LAMBERT WANNINGER   GEODETIC INSTITUTE   TU DRESDEN         COMMENT 
                                                            END OF HEADER
                                                            START OF ANTENNA
GARGPSMAP_66SR  NONE                                        TYPE / SERIAL NO
FIELD               GITUD                    1    2021-08-19METH / BY / # / DATE
     5.0                                                    DAZI
     0.0  85.0   5.0                                        ZEN1 / ZEN2 / DZEN
     4                                                      # OF FREQUENCIES
   G01                                                      START OF FREQUENCY
      1.40     -9.00    136.80                              NORTH / EAST / UP
   NOAZI    0.25    0.26    0.29    0.33    0.36    0.36    0.31    0.20    0.04   -0.15   -0.33   -0.44   -0.42   -0.18    0.36    1.27    2.63    4.47
     0.0    0.25    0.25    0.25    0.26    0.28    0.29    0.26    0.12   -0.12   -0.51   -1.02   -1.60   -2.16   -2.60   -2.75   -2.48   -1.65   -0.14
     5.0    0.25    0.31    0.36    0.42    0.46    0.47    0.41    0.25   -0.05   -0.48   -1.02   -1.62   -2.18   -2.58   -2.70   -2.39   -1.51    0.02
    10.0    0.25    0.37    0.48    0.57    0.65    0.65    0.57    0.37    0.04   -0.43   -0.99   -1.59   -2.14   -2.51   -2.58   -2.21   -1.30    0.27
    15.0    0.25    0.42    0.59    0.74    0.83    0.84    0.75    0.52    0.15   -0.35   -0.93   -1.54   -2.07   -2.40   -2.43   -2.01   -1.05    0.55
    20.0    0.25    0.48    0.71    0.90    1.02    1.04    0.93    0.68    0.28   -0.25   -0.85   -1.46   -1.97   -2.27   -2.25   -1.79   -0.78    0.85
    25.0    0.25    0.54    0.81    1.05    1.21    1.24    1.13    0.85    0.42   -0.13   -0.76   -1.36   -1.86   -2.14   -2.08   -1.57   -0.53    1.12
    30.0    0.25    0.59    0.93    1.21    1.39    1.45    1.33    1.04    0.58    0.00   -0.64   -1.25   -1.75   -2.01   -1.92   -1.39   -0.31    1.35
    35.0    0.25    0.65    1.03    1.36    1.59    1.65    1.54    1.23    0.75    0.15   -0.51   -1.14   -1.64   -1.89   -1.79   -1.23   -0.14    1.54
    40.0    0.25    0.70    1.14    1.51    1.77    1.85    1.74    1.43    0.94    0.32   -0.37   -1.02   -1.52   -1.77   -1.67   -1.10   -0.01    1.68
    45.0    0.25    0.74    1.23    1.65    1.94    2.05    1.95    1.63    1.13    0.49   -0.21   -0.88   -1.40   -1.66   -1.55   -0.99    0.12    1.81
    50.0    0.25    0.78    1.32    1.78    2.10    2.24    2.14    1.83    1.32    0.67   -0.05   -0.73   -1.26   -1.53   -1.43   -0.87    0.24    1.93
    55.0    0.25    0.82    1.39    1.89    2.25    2.41    2.34    2.03    1.52    0.85    0.13   -0.56   -1.10   -1.38   -1.28   -0.72    0.38    2.08
    60.0    0.25    0.85    1.46    1.99    2.38    2.56    2.51    2.21    1.70    1.04    0.31   -0.37   -0.92   -1.19   -1.09   -0.53    0.58    2.28
    65.0    0.25    0.88    1.52    2.08    2.49    2.69    2.66    2.37    1.87    1.22    0.50   -0.18   -0.70   -0.97   -0.86   -0.28    0.84    2.54
    70.0    0.25    0.90    1.57    2.15    2.58    2.80    2.77    2.50    2.02    1.38    0.68    0.03   -0.47   -0.71   -0.57    0.03    1.17    2.88
    75.0    0.25    0.92    1.60    2.19    2.64    2.87    2.86    2.60    2.13    1.52    0.86    0.23   -0.23   -0.42   -0.25    0.39    1.56    3.29
    80.0    0.25    0.93    1.62    2.22    2.67    2.91    2.90    2.66    2.21    1.63    0.99    0.42    0.01   -0.13    0.11    0.80    2.00    3.76
    85.0    0.25    0.93    1.62    2.23    2.68    2.91    2.90    2.67    2.24    1.69    1.10    0.58    0.23    0.17    0.47    1.23    2.48    4.27
    90.0    0.25    0.94    1.61    2.21    2.65    2.87    2.86    2.63    2.22    1.69    1.16    0.70    0.43    0.45    0.84    1.67    2.98    4.81
    95.0    0.25    0.93    1.60    2.17    2.59    2.79    2.77    2.54    2.13    1.64    1.16    0.78    0.59    0.70    1.18    2.09    3.47    5.35
   100.0    0.25    0.92    1.57    2.11    2.50    2.67    2.63    2.39    1.99    1.53    1.10    0.79    0.69    0.90    1.48    2.49    3.94    5.87
   105.0    0.25    0.90    1.52    2.04    2.39    2.52    2.45    2.18    1.79    1.36    0.98    0.74    0.74    1.05    1.74    2.84    4.38    6.35
   110.0    0.25    0.87    1.47    1.94    2.24    2.34    2.22    1.93    1.54    1.13    0.79    0.63    0.73    1.15    1.95    3.16    4.78    6.80
   115.0    0.25    0.85    1.40    1.82    2.07    2.12    1.96    1.64    1.24    0.85    0.55    0.46    0.66    1.19    2.10    3.41    5.11    7.19
   120.0    0.25    0.82    1.32    1.70    1.89    1.88    1.66    1.32    0.90    0.52    0.27    0.25    0.54    1.18    2.21    3.62    5.40    7.54
   125.0    0.25    0.78    1.24    1.56    1.69    1.61    1.35    0.96    0.54    0.16   -0.05    0.00    0.37    1.12    2.25    3.75    5.63    7.81
   130.0    0.25    0.74    1.15    1.41    1.47    1.34    1.02    0.59    0.15   -0.22   -0.39   -0.29    0.17    1.00    2.23    3.83    5.77    8.01
   135.0    0.25    0.69    1.05    1.25    1.25    1.06    0.69    0.22   -0.25   -0.61   -0.75   -0.60   -0.08    0.84    2.15    3.83    5.84    8.11
   140.0    0.25    0.65    0.95    1.09    1.03    0.78    0.36   -0.14   -0.64   -1.00   -1.13   -0.93   -0.36    0.62    2.00    3.75    5.80    8.11
   145.0    0.25    0.60    0.84    0.93    0.81    0.50    0.04   -0.49   -1.01   -1.38   -1.50   -1.28   -0.67    0.35    1.78    3.56    5.65    7.98
   150.0    0.25    0.54    0.74    0.76    0.60    0.25   -0.25   -0.82   -1.35   -1.73   -1.85   -1.64   -1.02    0.02    1.47    3.27    5.37    7.71
   155.0    0.25    0.49    0.63    0.61    0.40    0.01   -0.53   -1.12   -1.66   -2.06   -2.20   -1.99   -1.38   -0.36    1.07    2.86    4.95    7.29
   160.0    0.25    0.44    0.52    0.46    0.21   -0.21   -0.76   -1.37   -1.94   -2.35   -2.51   -2.33   -1.76   -0.78    0.61    2.35    4.41    6.72
   165.0    0.25    0.38    0.42    0.31    0.04   -0.40   -0.97   -1.58   -2.16   -2.59   -2.79   -2.65   -2.14   -1.23    0.08    1.75    3.75    6.03
   170.0    0.25    0.32    0.32    0.18   -0.12   -0.56   -1.12   -1.74   -2.32   -2.78   -3.01   -2.93   -2.51   -1.69   -0.48    1.11    3.03    5.25
   175.0    0.25    0.27    0.22    0.05   -0.25   -0.69   -1.25   -1.84   -2.42   -2.89   -3.16   -3.16   -2.83   -2.12   -1.03    0.45    2.28    4.44
   180.0    0.25    0.22    0.12   -0.07   -0.37   -0.80   -1.32   -1.89   -2.45   -2.93   -3.24   -3.30   -3.07   -2.49   -1.52   -0.17    1.56    3.66
   185.0    0.25    0.17    0.03   -0.17   -0.47   -0.87   -1.35   -1.89   -2.42   -2.89   -3.23   -3.35   -3.21   -2.74   -1.91   -0.69    0.94    2.97
   190.0    0.25    0.11   -0.05   -0.26   -0.55   -0.91   -1.34   -1.83   -2.32   -2.76   -3.11   -3.29   -3.22   -2.86   -2.15   -1.05    0.48    2.44
   195.0    0.25    0.06   -0.14   -0.36   -0.62   -0.93   -1.30   -1.71   -2.15   -2.56   -2.90   -3.10   -3.10   -2.83   -2.22   -1.21    0.23    2.13
   200.0    0.25    0.02   -0.21   -0.43   -0.67   -0.93   -1.23   -1.56   -1.92   -2.28   -2.58   -2.79   -2.82   -2.61   -2.07   -1.15    0.23    2.08
   205.0    0.25   -0.03   -0.28   -0.50   -0.71   -0.91   -1.14   -1.38   -1.65   -1.92   -2.18   -2.36   -2.39   -2.21   -1.72   -0.85    0.47    2.30
   210.0    0.25   -0.08   -0.35   -0.57   -0.75   -0.89   -1.03   -1.18   -1.34   -1.53   -1.70   -1.83   -1.84   -1.65   -1.18   -0.33    0.97    2.77
   215.0    0.25   -0.12   -0.41   -0.63   -0.78   -0.86   -0.91   -0.96   -1.02   -1.10   -1.18   -1.23   -1.19   -0.96   -0.48    0.37    1.67    3.47
   220.0    0.25   -0.16   -0.47   -0.69   -0.80   -0.82   -0.79   -0.74   -0.69   -0.66   -0.64   -0.60   -0.48   -0.20    0.33    1.21    2.52    4.32
   225.0    0.25   -0.19   -0.53   -0.74   -0.82   -0.80   -0.69   -0.54   -0.39   -0.24   -0.11    0.03    0.25    0.60    1.19    2.11    3.45    5.28
   230.0    0.25   -0.22   -0.57   -0.79   -0.85   -0.78   -0.60   -0.36   -0.11    0.14    0.38    0.63    0.94    1.38    2.04    3.01    4.38    6.23
   235.0    0.25   -0.25   -0.62   -0.84   -0.88   -0.77   -0.54   -0.22    0.12    0.47    0.81    1.16    1.56    2.08    2.81    3.84    5.25    7.12
   240.0    0.25   -0.28   -0.66   -0.88   -0.91   -0.77   -0.49   -0.12    0.31    0.73    1.16    1.59    2.08    2.67    3.46    4.54    5.99    7.88
   245.0    0.25   -0.30   -0.70   -0.92   -0.95   -0.78   -0.47   -0.05    0.43    0.92    1.42    1.91    2.46    3.11    3.95    5.08    6.56    8.47
   250.0    0.25   -0.32   -0.74   -0.96   -0.98   -0.81   -0.47   -0.02    0.50    1.03    1.57    2.12    2.71    3.40    4.28    5.42    6.93    8.85
   255.0    0.25   -0.33   -0.77   -1.00   -1.03   -0.84   -0.50   -0.03    0.51    1.07    1.64    2.21    2.82    3.54    4.43    5.58    7.10    9.03
   260.0    0.25   -0.34   -0.79   -1.03   -1.06   -0.88   -0.53   -0.06    0.48    1.05    1.63    2.21    2.82    3.53    4.42    5.58    7.09    9.01
   265.0    0.25   -0.36   -0.81   -1.06   -1.10   -0.92   -0.58   -0.12    0.42    0.99    1.55    2.12    2.72    3.42    4.29    5.43    6.92    8.84
   270.0    0.25   -0.36   -0.82   -1.08   -1.13   -0.97   -0.63   -0.18    0.35    0.89    1.43    1.98    2.55    3.21    4.06    5.17    6.63    8.54
   275.0    0.25   -0.36   -0.82   -1.09   -1.15   -1.00   -0.69   -0.25    0.26    0.78    1.29    1.80    2.33    2.96    3.76    4.83    6.27    8.15
   280.0    0.25   -0.36   -0.82   -1.10   -1.17   -1.03   -0.74   -0.31    0.17    0.66    1.14    1.60    2.09    2.65    3.41    4.44    5.84    7.71
   285.0    0.25   -0.35   -0.81   -1.09   -1.17   -1.05   -0.77   -0.37    0.08    0.54    0.98    1.40    1.83    2.35    3.04    4.02    5.39    7.23
   290.0    0.25   -0.33   -0.79   -1.08   -1.16   -1.06   -0.79   -0.41    0.02    0.44    0.83    1.20    1.57    2.03    2.66    3.59    4.91    6.72
   295.0    0.25   -0.31   -0.76   -1.05   -1.14   -1.05   -0.79   -0.44   -0.04    0.34    0.69    1.00    1.31    1.70    2.27    3.13    4.41    6.19
   300.0    0.25   -0.30   -0.73   -1.01   -1.10   -1.02   -0.78   -0.44   -0.08    0.26    0.56    0.80    1.04    1.35    1.86    2.66    3.89    5.63
   305.0    0.25   -0.27   -0.69   -0.96   -1.06   -0.97   -0.75   -0.44   -0.11    0.18    0.42    0.60    0.76    1.00    1.42    2.15    3.33    5.03
   310.0    0.25   -0.24   -0.64   -0.90   -0.99   -0.92   -0.71   -0.43   -0.14    0.11    0.29    0.38    0.47    0.62    0.96    1.62    2.73    4.40
   315.0    0.25   -0.20   -0.58   -0.83   -0.91   -0.85   -0.65   -0.40   -0.15    0.03    0.14    0.16    0.15    0.21    0.46    1.04    2.09    3.73
   320.0    0.25   -0.16   -0.51   -0.74   -0.82   -0.76   -0.59   -0.37   -0.17   -0.04   -0.02   -0.09   -0.18   -0.22   -0.06    0.45    1.43    3.03
   325.0    0.25   -0.12   -0.44   -0.65   -0.72   -0.67   -0.52   -0.34   -0.19   -0.13   -0.18   -0.33   -0.53   -0.66   -0.59   -0.16    0.77    2.33
   330.0    0.25   -0.07   -0.36   -0.54   -0.61   -0.56   -0.44   -0.30   -0.20   -0.21   -0.35   -0.59   -0.88   -1.10   -1.11   -0.75    0.14    1.66
   335.0    0.25   -0.02   -0.27   -0.43   -0.48   -0.44   -0.35   -0.25   -0.22   -0.30   -0.51   -0.84   -1.21   -1.51   -1.59   -1.29   -0.45    1.05
   340.0    0.25    0.03   -0.17   -0.30   -0.34   -0.31   -0.24   -0.19   -0.22   -0.37   -0.66   -1.07   -1.51   -1.88   -2.01   -1.75   -0.94    0.54
   345.0    0.25    0.08   -0.08   -0.17   -0.20   -0.17   -0.13   -0.13   -0.22   -0.44   -0.80   -1.27   -1.77   -2.18   -2.34   -2.11   -1.32    0.15
   350.0    0.25    0.13    0.03   -0.04   -0.04   -0.03   -0.01   -0.06   -0.20   -0.48   -0.91   -1.43   -1.96   -2.40   -2.58   -2.36   -1.56   -0.09
   355.0    0.25    0.19    0.14    0.11    0.11    0.13    0.11    0.03   -0.17   -0.51   -0.98   -1.54   -2.10   -2.54   -2.72   -2.47   -1.67   -0.18
   360.0    0.25    0.25    0.25    0.26    0.28    0.29    0.26    0.12   -0.12   -0.51   -1.02   -1.60   -2.16   -2.60   -2.75   -2.48   -1.65   -0.14
   G01                                                      END OF FREQUENCY
   E01                                                      START OF FREQUENCY
      1.40     -9.00    136.80                              NORTH / EAST / UP
   NOAZI    0.25    0.26    0.29    0.33    0.36    0.36    0.31    0.20    0.04   -0.15   -0.33   -0.44   -0.42   -0.18    0.36    1.27    2.63    4.47
     0.0    0.25    0.25    0.25    0.26    0.28    0.29    0.26    0.12   -0.12   -0.51   -1.02   -1.60   -2.16   -2.60   -2.75   -2.48   -1.65   -0.14
     5.0    0.25    0.31    0.36    0.42    0.46    0.47    0.41    0.25   -0.05   -0.48   -1.02   -1.62   -2.18   -2.58   -2.70   -2.39   -1.51    0.02
    10.0    0.25    0.37    0.48    0.57    0.65    0.65    0.57    0.37    0.04   -0.43   -0.99   -1.59   -2.14   -2.51   -2.58   -2.21   -1.30    0.27
    15.0    0.25    0.42    0.59    0.74    0.83    0.84    0.75    0.52    0.15   -0.35   -0.93   -1.54   -2.07   -2.40   -2.43   -2.01   -1.05    0.55
    20.0    0.25    0.48    0.71    0.90    1.02    1.04    0.93    0.68    0.28   -0.25   -0.85   -1.46   -1.97   -2.27   -2.25   -1.79   -0.78    0.85
    25.0    0.25    0.54    0.81    1.05    1.21    1.24    1.13    0.85    0.42   -0.13   -0.76   -1.36   -1.86   -2.14   -2.08   -1.57   -0.53    1.12
    30.0    0.25    0.59    0.93    1.21    1.39    1.45    1.33    1.04    0.58    0.00   -0.64   -1.25   -1.75   -2.01   -1.92   -1.39   -0.31    1.35
    35.0    0.25    0.65    1.03    1.36    1.59    1.65    1.54    1.23    0.75    0.15   -0.51   -1.14   -1.64   -1.89   -1.79   -1.23   -0.14    1.54
    40.0    0.25    0.70    1.14    1.51    1.77    1.85    1.74    1.43    0.94    0.32   -0.37   -1.02   -1.52   -1.77   -1.67   -1.10   -0.01    1.68
    45.0    0.25    0.74    1.23    1.65    1.94    2.05    1.95    1.63    1.13    0.49   -0.21   -0.88   -1.40   -1.66   -1.55   -0.99    0.12    1.81
    50.0    0.25    0.78    1.32    1.78    2.10    2.24    2.14    1.83    1.32    0.67   -0.05   -0.73   -1.26   -1.53   -1.43   -0.87    0.24    1.93
    55.0    0.25    0.82    1.39    1.89    2.25    2.41    2.34    2.03    1.52    0.85    0.13   -0.56   -1.10   -1.38   -1.28   -0.72    0.38    2.08
    60.0    0.25    0.85    1.46    1.99    2.38    2.56    2.51    2.21    1.70    1.04    0.31   -0.37   -0.92   -1.19   -1.09   -0.53    0.58    2.28
    65.0    0.25    0.88    1.52    2.08    2.49    2.69    2.66    2.37    1.87    1.22    0.50   -0.18   -0.70   -0.97   -0.86   -0.28    0.84    2.54
    70.0    0.25    0.90    1.57    2.15    2.58    2.80    2.77    2.50    2.02    1.38    0.68    0.03   -0.47   -0.71   -0.57    0.03    1.17    2.88
    75.0    0.25    0.92    1.60    2.19    2.64    2.87    2.86    2.60    2.13    1.52    0.86    0.23   -0.23   -0.42   -0.25    0.39    1.56    3.29
    80.0    0.25    0.93    1.62    2.22    2.67    2.91    2.90    2.66    2.21    1.63    0.99    0.42    0.01   -0.13    0.11    0.80    2.00    3.76
    85.0    0.25    0.93    1.62    2.23    2.68    2.91    2.90    2.67    2.24    1.69    1.10    0.58    0.23    0.17    0.47    1.23    2.48    4.27
    90.0    0.25    0.94    1.61    2.21    2.65    2.87    2.86    2.63    2.22    1.69    1.16    0.70    0.43    0.45    0.84    1.67    2.98    4.81
    95.0    0.25    0.93    1.60    2.17    2.59    2.79    2.77    2.54    2.13    1.64    1.16    0.78    0.59    0.70    1.18    2.09    3.47    5.35
   100.0    0.25    0.92    1.57    2.11    2.50    2.67    2.63    2.39    1.99    1.53    1.10    0.79    0.69    0.90    1.48    2.49    3.94    5.87
   105.0    0.25    0.90    1.52    2.04    2.39    2.52    2.45    2.18    1.79    1.36    0.98    0.74    0.74    1.05    1.74    2.84    4.38    6.35
   110.0    0.25    0.87    1.47    1.94    2.24    2.34    2.22    1.93    1.54    1.13    0.79    0.63    0.73    1.15    1.95    3.16    4.78    6.80
   115.0    0.25    0.85    1.40    1.82    2.07    2.12    1.96    1.64    1.24    0.85    0.55    0.46    0.66    1.19    2.10    3.41    5.11    7.19
   120.0    0.25    0.82    1.32    1.70    1.89    1.88    1.66    1.32    0.90    0.52    0.27    0.25    0.54    1.18    2.21    3.62    5.40    7.54
   125.0    0.25    0.78    1.24    1.56    1.69    1.61    1.35    0.96    0.54    0.16   -0.05    0.00    0.37    1.12    2.25    3.75    5.63    7.81
   130.0    0.25    0.74    1.15    1.41    1.47    1.34    1.02    0.59    0.15   -0.22   -0.39   -0.29    0.17    1.00    2.23    3.83    5.77    8.01
   135.0    0.25    0.69    1.05    1.25    1.25    1.06    0.69    0.22   -0.25   -0.61   -0.75   -0.60   -0.08    0.84    2.15    3.83    5.84    8.11
   140.0    0.25    0.65    0.95    1.09    1.03    0.78    0.36   -0.14   -0.64   -1.00   -1.13   -0.93   -0.36    0.62    2.00    3.75    5.80    8.11
   145.0    0.25    0.60    0.84    0.93    0.81    0.50    0.04   -0.49   -1.01   -1.38   -1.50   -1.28   -0.67    0.35    1.78    3.56    5.65    7.98
   150.0    0.25    0.54    0.74    0.76    0.60    0.25   -0.25   -0.82   -1.35   -1.73   -1.85   -1.64   -1.02    0.02    1.47    3.27    5.37    7.71
   155.0    0.25    0.49    0.63    0.61    0.40    0.01   -0.53   -1.12   -1.66   -2.06   -2.20   -1.99   -1.38   -0.36    1.07    2.86    4.95    7.29
   160.0    0.25    0.44    0.52    0.46    0.21   -0.21   -0.76   -1.37   -1.94   -2.35   -2.51   -2.33   -1.76   -0.78    0.61    2.35    4.41    6.72
   165.0    0.25    0.38    0.42    0.31    0.04   -0.40   -0.97   -1.58   -2.16   -2.59   -2.79   -2.65   -2.14   -1.23    0.08    1.75    3.75    6.03
   170.0    0.25    0.32    0.32    0.18   -0.12   -0.56   -1.12   -1.74   -2.32   -2.78   -3.01   -2.93   -2.51   -1.69   -0.48    1.11    3.03    5.25
   175.0    0.25    0.27    0.22    0.05   -0.25   -0.69   -1.25   -1.84   -2.42   -2.89   -3.16   -3.16   -2.83   -2.12   -1.03    0.45    2.28    4.44
   180.0    0.25    0.22    0.12   -0.07   -0.37   -0.80   -1.32   -1.89   -2.45   -2.93   -3.24   -3.30   -3.07   -2.49   -1.52   -0.17    1.56    3.66
   185.0    0.25    0.17    0.03   -0.17   -0.47   -0.87   -1.35   -1.89   -2.42   -2.89   -3.23   -3.35   -3.21   -2.74   -1.91   -0.69    0.94    2.97
   190.0    0.25    0.11   -0.05   -0.26   -0.55   -0.91   -1.34   -1.83   -2.32   -2.76   -3.11   -3.29   -3.22   -2.86   -2.15   -1.05    0.48    2.44
   195.0    0.25    0.06   -0.14   -0.36   -0.62   -0.93   -1.30   -1.71   -2.15   -2.56   -2.90   -3.10   -3.10   -2.83   -2.22   -1.21    0.23    2.13
   200.0    0.25    0.02   -0.21   -0.43   -0.67   -0.93   -1.23   -1.56   -1.92   -2.28   -2.58   -2.79   -2.82   -2.61   -2.07   -1.15    0.23    2.08
   205.0    0.25   -0.03   -0.28   -0.50   -0.71   -0.91   -1.14   -1.38   -1.65   -1.92   -2.18   -2.36   -2.39   -2.21   -1.72   -0.85    0.47    2.30
   210.0    0.25   -0.08   -0.35   -0.57   -0.75   -0.89   -1.03   -1.18   -1.34   -1.53   -1.70   -1.83   -1.84   -1.65   -1.18   -0.33    0.97    2.77
   215.0    0.25   -0.12   -0.41   -0.63   -0.78   -0.86   -0.91   -0.96   -1.02   -1.10   -1.18   -1.23   -1.19   -0.96   -0.48    0.37    1.67    3.47
   220.0    0.25   -0.16   -0.47   -0.69   -0.80   -0.82   -0.79   -0.74   -0.69   -0.66   -0.64   -0.60   -0.48   -0.20    0.33    1.21    2.52    4.32
   225.0    0.25   -0.19   -0.53   -0.74   -0.82   -0.80   -0.69   -0.54   -0.39   -0.24   -0.11    0.03    0.25    0.60    1.19    2.11    3.45    5.28
   230.0    0.25   -0.22   -0.57   -0.79   -0.85   -0.78   -0.60   -0.36   -0.11    0.14    0.38    0.63    0.94    1.38    2.04    3.01    4.38    6.23
   235.0    0.25   -0.25   -0.62   -0.84   -0.88   -0.77   -0.54   -0.22    0.12    0.47    0.81    1.16    1.56    2.08    2.81    3.84    5.25    7.12
   240.0    0.25   -0.28   -0.66   -0.88   -0.91   -0.77   -0.49   -0.12    0.31    0.73    1.16    1.59    2.08    2.67    3.46    4.54    5.99    7.88
   245.0    0.25   -0.30   -0.70   -0.92   -0.95   -0.78   -0.47   -0.05    0.43    0.92    1.42    1.91    2.46    3.11    3.95    5.08    6.56    8.47
   250.0    0.25   -0.32   -0.74   -0.96   -0.98   -0.81   -0.47   -0.02    0.50    1.03    1.57    2.12    2.71    3.40    4.28    5.42    6.93    8.85
   255.0    0.25   -0.33   -0.77   -1.00   -1.03   -0.84   -0.50   -0.03    0.51    1.07    1.64    2.21    2.82    3.54    4.43    5.58    7.10    9.03
   260.0    0.25   -0.34   -0.79   -1.03   -1.06   -0.88   -0.53   -0.06    0.48    1.05    1.63    2.21    2.82    3.53    4.42    5.58    7.09    9.01
   265.0    0.25   -0.36   -0.81   -1.06   -1.10   -0.92   -0.58   -0.12    0.42    0.99    1.55    2.12    2.72    3.42    4.29    5.43    6.92    8.84
   270.0    0.25   -0.36   -0.82   -1.08   -1.13   -0.97   -0.63   -0.18    0.35    0.89    1.43    1.98    2.55    3.21    4.06    5.17    6.63    8.54
   275.0    0.25   -0.36   -0.82   -1.09   -1.15   -1.00   -0.69   -0.25    0.26    0.78    1.29    1.80    2.33    2.96    3.76    4.83    6.27    8.15
   280.0    0.25   -0.36   -0.82   -1.10   -1.17   -1.03   -0.74   -0.31    0.17    0.66    1.14    1.60    2.09    2.65    3.41    4.44    5.84    7.71
   285.0    0.25   -0.35   -0.81   -1.09   -1.17   -1.05   -0.77   -0.37    0.08    0.54    0.98    1.40    1.83    2.35    3.04    4.02    5.39    7.23
   290.0    0.25   -0.33   -0.79   -1.08   -1.16   -1.06   -0.79   -0.41    0.02    0.44    0.83    1.20    1.57    2.03    2.66    3.59    4.91    6.72
   295.0    0.25   -0.31   -0.76   -1.05   -1.14   -1.05   -0.79   -0.44   -0.04    0.34    0.69    1.00    1.31    1.70    2.27    3.13    4.41    6.19
   300.0    0.25   -0.30   -0.73   -1.01   -1.10   -1.02   -0.78   -0.44   -0.08    0.26    0.56    0.80    1.04    1.35    1.86    2.66    3.89    5.63
   305.0    0.25   -0.27   -0.69   -0.96   -1.06   -0.97   -0.75   -0.44   -0.11    0.18    0.42    0.60    0.76    1.00    1.42    2.15    3.33    5.03
   310.0    0.25   -0.24   -0.64   -0.90   -0.99   -0.92   -0.71   -0.43   -0.14    0.11    0.29    0.38    0.47    0.62    0.96    1.62    2.73    4.40
   315.0    0.25   -0.20   -0.58   -0.83   -0.91   -0.85   -0.65   -0.40   -0.15    0.03    0.14    0.16    0.15    0.21    0.46    1.04    2.09    3.73
   320.0    0.25   -0.16   -0.51   -0.74   -0.82   -0.76   -0.59   -0.37   -0.17   -0.04   -0.02   -0.09   -0.18   -0.22   -0.06    0.45    1.43    3.03
   325.0    0.25   -0.12   -0.44   -0.65   -0.72   -0.67   -0.52   -0.34   -0.19   -0.13   -0.18   -0.33   -0.53   -0.66   -0.59   -0.16    0.77    2.33
   330.0    0.25   -0.07   -0.36   -0.54   -0.61   -0.56   -0.44   -0.30   -0.20   -0.21   -0.35   -0.59   -0.88   -1.10   -1.11   -0.75    0.14    1.66
   335.0    0.25   -0.02   -0.27   -0.43   -0.48   -0.44   -0.35   -0.25   -0.22   -0.30   -0.51   -0.84   -1.21   -1.51   -1.59   -1.29   -0.45    1.05
   340.0    0.25    0.03   -0.17   -0.30   -0.34   -0.31   -0.24   -0.19   -0.22   -0.37   -0.66   -1.07   -1.51   -1.88   -2.01   -1.75   -0.94    0.54
   345.0    0.25    0.08   -0.08   -0.17   -0.20   -0.17   -0.13   -0.13   -0.22   -0.44   -0.80   -1.27   -1.77   -2.18   -2.34   -2.11   -1.32    0.15
   350.0    0.25    0.13    0.03   -0.04   -0.04   -0.03   -0.01   -0.06   -0.20   -0.48   -0.91   -1.43   -1.96   -2.40   -2.58   -2.36   -1.56   -0.09
   355.0    0.25    0.19    0.14    0.11    0.11    0.13    0.11    0.03   -0.17   -0.51   -0.98   -1.54   -2.10   -2.54   -2.72   -2.47   -1.67   -0.18
   360.0    0.25    0.25    0.25    0.26    0.28    0.29    0.26    0.12   -0.12   -0.51   -1.02   -1.60   -2.16   -2.60   -2.75   -2.48   -1.65   -0.14
   E01                                                      END OF FREQUENCY
   G05                                                      START OF FREQUENCY
     -0.20    -11.50    135.70                              NORTH / EAST / UP
   NOAZI   -4.18   -3.97   -3.37   -2.45   -1.36   -0.24    0.75    1.45    1.77    1.65    1.10    0.19   -0.94   -2.10   -3.10   -3.70   -3.72   -2.99
     0.0   -4.18   -4.28   -3.87   -3.02   -1.84   -0.48    0.87    2.02    2.83    3.20    3.09    2.55    1.69    0.70   -0.20   -0.78   -0.80   -0.09
     5.0   -4.18   -4.13   -3.58   -2.60   -1.34    0.03    1.31    2.34    2.98    3.15    2.83    2.09    1.06   -0.06   -1.05   -1.69   -1.74   -1.05
    10.0   -4.18   -3.98   -3.28   -2.19   -0.87    0.50    1.71    2.61    3.06    3.03    2.50    1.58    0.40   -0.83   -1.90   -2.58   -2.65   -1.96
    15.0   -4.18   -3.83   -2.99   -1.80   -0.42    0.93    2.05    2.81    3.08    2.85    2.13    1.04   -0.26   -1.58   -2.69   -3.38   -3.45   -2.75
    20.0   -4.18   -3.69   -2.71   -1.42   -0.01    1.31    2.35    2.95    3.05    2.63    1.74    0.51   -0.89   -2.26   -3.39   -4.05   -4.09   -3.37
    25.0   -4.18   -3.55   -2.45   -1.07    0.38    1.66    2.59    3.05    2.98    2.38    1.34   -0.01   -1.47   -2.86   -3.95   -4.57   -4.56   -3.79
    30.0   -4.18   -3.42   -2.19   -0.74    0.72    1.95    2.79    3.11    2.88    2.11    0.95   -0.48   -1.97   -3.34   -4.38   -4.92   -4.83   -4.02
    35.0   -4.18   -3.29   -1.97   -0.44    1.03    2.21    2.94    3.12    2.74    1.85    0.58   -0.91   -2.40   -3.72   -4.67   -5.12   -4.94   -4.06
    40.0   -4.18   -3.17   -1.75   -0.17    1.29    2.42    3.05    3.11    2.59    1.58    0.23   -1.29   -2.76   -4.00   -4.85   -5.19   -4.90   -3.95
    45.0   -4.18   -3.05   -1.55    0.07    1.52    2.59    3.13    3.06    2.42    1.31   -0.10   -1.62   -3.05   -4.21   -4.95   -5.15   -4.76   -3.74
    50.0   -4.18   -2.95   -1.37    0.28    1.72    2.73    3.17    2.99    2.24    1.05   -0.41   -1.93   -3.31   -4.37   -4.99   -5.07   -4.58   -3.48
    55.0   -4.18   -2.85   -1.21    0.46    1.87    2.82    3.17    2.90    2.05    0.78   -0.71   -2.21   -3.53   -4.50   -5.00   -4.97   -4.37   -3.21
    60.0   -4.18   -2.77   -1.08    0.60    1.99    2.88    3.14    2.77    1.84    0.53   -0.99   -2.47   -3.74   -4.62   -5.02   -4.88   -4.19   -2.96
    65.0   -4.18   -2.69   -0.96    0.72    2.07    2.90    3.09    2.64    1.64    0.27   -1.25   -2.72   -3.93   -4.74   -5.05   -4.82   -4.05   -2.77
    70.0   -4.18   -2.63   -0.86    0.81    2.13    2.89    3.02    2.49    1.43    0.03   -1.51   -2.96   -4.12   -4.86   -5.09   -4.78   -3.95   -2.63
    75.0   -4.18   -2.57   -0.79    0.87    2.15    2.86    2.92    2.33    1.23   -0.21   -1.75   -3.18   -4.31   -4.99   -5.14   -4.77   -3.89   -2.53
    80.0   -4.18   -2.53   -0.74    0.90    2.15    2.80    2.80    2.17    1.03   -0.43   -1.97   -3.37   -4.46   -5.08   -5.20   -4.77   -3.85   -2.46
    85.0   -4.18   -2.50   -0.71    0.91    2.11    2.72    2.67    2.00    0.84   -0.62   -2.15   -3.53   -4.57   -5.16   -5.22   -4.75   -3.78   -2.38
    90.0   -4.18   -2.48   -0.69    0.90    2.06    2.62    2.54    1.84    0.66   -0.79   -2.29   -3.63   -4.63   -5.17   -5.18   -4.68   -3.68   -2.26
    95.0   -4.18   -2.47   -0.70    0.86    1.99    2.51    2.40    1.69    0.52   -0.91   -2.38   -3.68   -4.63   -5.11   -5.08   -4.52   -3.50   -2.05
   100.0   -4.18   -2.47   -0.72    0.81    1.89    2.39    2.26    1.55    0.40   -0.99   -2.41   -3.65   -4.54   -4.96   -4.87   -4.28   -3.23   -1.75
   105.0   -4.18   -2.48   -0.76    0.74    1.79    2.27    2.13    1.43    0.32   -1.03   -2.38   -3.55   -4.37   -4.72   -4.57   -3.93   -2.84   -1.36
   110.0   -4.18   -2.50   -0.81    0.65    1.67    2.14    2.01    1.34    0.27   -1.01   -2.28   -3.37   -4.10   -4.39   -4.17   -3.48   -2.35   -0.84
   115.0   -4.18   -2.53   -0.88    0.55    1.56    2.02    1.90    1.28    0.27   -0.93   -2.12   -3.12   -3.76   -3.97   -3.69   -2.94   -1.78   -0.25
   120.0   -4.18   -2.57   -0.96    0.44    1.43    1.90    1.81    1.24    0.31   -0.81   -1.90   -2.80   -3.36   -3.49   -3.14   -2.35   -1.15    0.41
   125.0   -4.18   -2.62   -1.04    0.32    1.30    1.79    1.75    1.23    0.38   -0.64   -1.63   -2.44   -2.91   -2.97   -2.57   -1.73   -0.50    1.07
   130.0   -4.18   -2.68   -1.15    0.20    1.17    1.68    1.70    1.27    0.50   -0.42   -1.32   -2.03   -2.44   -2.43   -1.99   -1.13    0.12    1.70
   135.0   -4.18   -2.74   -1.26    0.06    1.05    1.60    1.68    1.33    0.66   -0.16   -0.97   -1.61   -1.95   -1.91   -1.45   -0.58    0.66    2.24
   140.0   -4.18   -2.81   -1.38   -0.08    0.93    1.53    1.68    1.43    0.86    0.14   -0.59   -1.18   -1.49   -1.43   -0.99   -0.13    1.09    2.65
   145.0   -4.18   -2.89   -1.50   -0.21    0.81    1.47    1.71    1.56    1.10    0.46   -0.21   -0.75   -1.06   -1.03   -0.62    0.18    1.35    2.87
   150.0   -4.18   -2.98   -1.64   -0.36    0.70    1.43    1.77    1.72    1.37    0.81    0.20   -0.34   -0.67   -0.71   -0.39    0.32    1.42    2.89
   155.0   -4.18   -3.07   -1.78   -0.51    0.59    1.40    1.85    1.92    1.67    1.19    0.60    0.05   -0.35   -0.50   -0.30    0.28    1.27    2.66
   160.0   -4.18   -3.17   -1.94   -0.66    0.48    1.39    1.95    2.14    1.99    1.58    1.01    0.41   -0.10   -0.39   -0.37    0.05    0.89    2.19
   165.0   -4.18   -3.27   -2.09   -0.82    0.38    1.38    2.07    2.39    2.34    1.98    1.41    0.72    0.08   -0.40   -0.59   -0.38    0.28    1.47
   170.0   -4.18   -3.38   -2.26   -0.99    0.28    1.38    2.19    2.65    2.71    2.39    1.79    1.01    0.20   -0.51   -0.95   -1.00   -0.53    0.52
   175.0   -4.18   -3.49   -2.43   -1.16    0.17    1.38    2.33    2.92    3.08    2.81    2.17    1.26    0.24   -0.72   -1.45   -1.77   -1.54   -0.65
   180.0   -4.18   -3.60   -2.61   -1.34    0.05    1.37    2.47    3.19    3.45    3.21    2.52    1.48    0.24   -1.00   -2.05   -2.67   -2.70   -1.97
   185.0   -4.18   -3.72   -2.80   -1.53   -0.08    1.36    2.59    3.45    3.81    3.61    2.87    1.68    0.20   -1.35   -2.73   -3.67   -3.96   -3.40
   190.0   -4.18   -3.85   -3.00   -1.74   -0.23    1.32    2.69    3.69    4.14    3.98    3.18    1.85    0.13   -1.73   -3.44   -4.71   -5.27   -4.90
   195.0   -4.18   -3.97   -3.20   -1.95   -0.40    1.26    2.76    3.90    4.46    4.33    3.48    1.99    0.04   -2.12   -4.16   -5.76   -6.59   -6.39
   200.0   -4.18   -4.09   -3.40   -2.18   -0.59    1.16    2.79    4.06    4.72    4.63    3.75    2.12   -0.05   -2.50   -4.86   -6.76   -7.84   -7.82
   205.0   -4.18   -4.22   -3.62   -2.43   -0.81    1.02    2.77    4.16    4.92    4.88    3.97    2.23   -0.13   -2.83   -5.48   -7.66   -8.98   -9.12
   210.0   -4.18   -4.35   -3.84   -2.70   -1.06    0.83    2.69    4.19    5.06    5.07    4.15    2.33   -0.20   -3.12   -6.01   -8.44   -9.96  -10.23
   215.0   -4.18   -4.47   -4.06   -2.98   -1.34    0.60    2.54    4.15    5.11    5.19    4.28    2.41   -0.24   -3.33   -6.42   -9.05  -10.75  -11.13
   220.0   -4.18   -4.59   -4.29   -3.27   -1.66    0.31    2.32    4.02    5.07    5.23    4.34    2.45   -0.27   -3.47   -6.71   -9.48  -11.30  -11.78
   225.0   -4.18   -4.72   -4.52   -3.59   -2.01   -0.03    2.03    3.81    4.95    5.17    4.34    2.47   -0.28   -3.54   -6.86   -9.72  -11.63  -12.16
   230.0   -4.18   -4.84   -4.76   -3.91   -2.39   -0.43    1.66    3.49    4.71    5.02    4.27    2.44   -0.27   -3.54   -6.88   -9.78  -11.72  -12.28
   235.0   -4.18   -4.95   -4.98   -4.24   -2.79   -0.86    1.22    3.10    4.38    4.77    4.11    2.37   -0.28   -3.48   -6.79   -9.67  -11.60  -12.15
   240.0   -4.18   -5.06   -5.21   -4.57   -3.22   -1.35    0.72    2.60    3.95    4.43    3.86    2.24   -0.29   -3.40   -6.61   -9.42  -11.30  -11.82
   245.0   -4.18   -5.16   -5.43   -4.90   -3.65   -1.86    0.16    2.05    3.43    3.99    3.54    2.05   -0.33   -3.29   -6.37   -9.05  -10.84  -11.31
   250.0   -4.18   -5.25   -5.64   -5.23   -4.09   -2.40   -0.44    1.43    2.84    3.48    3.14    1.81   -0.40   -3.17   -6.07   -8.60  -10.27  -10.65
   255.0   -4.18   -5.34   -5.83   -5.55   -4.53   -2.94   -1.06    0.78    2.20    2.90    2.69    1.51   -0.50   -3.05   -5.75   -8.09   -9.61   -9.90
   260.0   -4.18   -5.41   -6.00   -5.85   -4.95   -3.48   -1.68    0.11    1.53    2.29    2.19    1.19   -0.62   -2.95   -5.41   -7.55   -8.91   -9.09
   265.0   -4.18   -5.47   -6.16   -6.11   -5.34   -3.99   -2.29   -0.56    0.86    1.67    1.68    0.85   -0.74   -2.84   -5.06   -6.99   -8.17   -8.24
   270.0   -4.18   -5.52   -6.29   -6.36   -5.70   -4.46   -2.86   -1.19    0.21    1.07    1.20    0.52   -0.87   -2.72   -4.70   -6.40   -7.41   -7.36
   275.0   -4.18   -5.56   -6.40   -6.55   -6.01   -4.88   -3.37   -1.77   -0.39    0.52    0.74    0.22   -0.95   -2.57   -4.32   -5.80   -6.62   -6.46
   280.0   -4.18   -5.59   -6.48   -6.71   -6.26   -5.23   -3.81   -2.26   -0.89    0.04    0.37    0.00   -0.98   -2.38   -3.89   -5.15   -5.81   -5.54
   285.0   -4.18   -5.60   -6.53   -6.82   -6.45   -5.50   -4.15   -2.66   -1.30   -0.32    0.09   -0.13   -0.92   -2.11   -3.41   -4.47   -4.96   -4.59
   290.0   -4.18   -5.60   -6.55   -6.88   -6.57   -5.68   -4.39   -2.94   -1.58   -0.57   -0.07   -0.15   -0.77   -1.76   -2.86   -3.73   -4.07   -3.60
   295.0   -4.18   -5.59   -6.53   -6.88   -6.60   -5.76   -4.51   -3.08   -1.73   -0.67   -0.09   -0.05   -0.51   -1.32   -2.23   -2.94   -3.14   -2.58
   300.0   -4.18   -5.56   -6.48   -6.83   -6.57   -5.75   -4.52   -3.10   -1.73   -0.64    0.02    0.17   -0.15   -0.80   -1.55   -2.11   -2.19   -1.54
   305.0   -4.18   -5.51   -6.40   -6.73   -6.45   -5.64   -4.41   -2.99   -1.60   -0.46    0.26    0.51    0.30   -0.21   -0.82   -1.24   -1.22   -0.51
   310.0   -4.18   -5.45   -6.28   -6.57   -6.26   -5.42   -4.18   -2.75   -1.35   -0.18    0.60    0.93    0.82    0.41   -0.08   -0.40   -0.29    0.48
   315.0   -4.18   -5.38   -6.14   -6.36   -6.00   -5.13   -3.86   -2.41   -0.99    0.21    1.03    1.40    1.37    1.04    0.63    0.39    0.56    1.38
   320.0   -4.18   -5.29   -5.97   -6.10   -5.67   -4.75   -3.45   -1.98   -0.54    0.66    1.50    1.90    1.90    1.61    1.26    1.07    1.29    2.13
   325.0   -4.18   -5.19   -5.76   -5.80   -5.29   -4.30   -2.97   -1.48   -0.05    1.15    1.97    2.37    2.36    2.10    1.76    1.59    1.83    2.69
   330.0   -4.18   -5.09   -5.54   -5.47   -4.86   -3.81   -2.44   -0.95    0.47    1.63    2.42    2.76    2.73    2.44    2.09    1.92    2.16    3.02
   335.0   -4.18   -4.96   -5.29   -5.10   -4.40   -3.27   -1.88   -0.39    0.99    2.08    2.79    3.07    2.96    2.61    2.21    2.01    2.23    3.08
   340.0   -4.18   -4.84   -5.03   -4.71   -3.90   -2.72   -1.30    0.16    1.48    2.49    3.08    3.24    3.03    2.59    2.12    1.86    2.05    2.87
   345.0   -4.18   -4.71   -4.75   -4.30   -3.39   -2.14   -0.72    0.70    1.92    2.80    3.25    3.27    2.92    2.36    1.79    1.46    1.60    2.40
   350.0   -4.18   -4.56   -4.47   -3.87   -2.87   -1.57   -0.16    1.19    2.30    3.03    3.31    3.16    2.65    1.95    1.28    0.87    0.95    1.72
   355.0   -4.18   -4.42   -4.17   -3.45   -2.35   -1.02    0.37    1.63    2.60    3.16    3.25    2.91    2.23    1.38    0.59    0.10    0.12    0.86
   360.0   -4.18   -4.28   -3.87   -3.02   -1.84   -0.48    0.87    2.02    2.83    3.20    3.09    2.55    1.69    0.70   -0.20   -0.78   -0.80   -0.09
   G05                                                      END OF FREQUENCY
   E05                                                      START OF FREQUENCY
     -0.20    -11.50    135.70                              NORTH / EAST / UP
   NOAZI   -4.18   -3.97   -3.37   -2.45   -1.36   -0.24    0.75    1.45    1.77    1.65    1.10    0.19   -0.94   -2.10   -3.10   -3.70   -3.72   -2.99
     0.0   -4.18   -4.28   -3.87   -3.02   -1.84   -0.48    0.87    2.02    2.83    3.20    3.09    2.55    1.69    0.70   -0.20   -0.78   -0.80   -0.09
     5.0   -4.18   -4.13   -3.58   -2.60   -1.34    0.03    1.31    2.34    2.98    3.15    2.83    2.09    1.06   -0.06   -1.05   -1.69   -1.74   -1.05
    10.0   -4.18   -3.98   -3.28   -2.19   -0.87    0.50    1.71    2.61    3.06    3.03    2.50    1.58    0.40   -0.83   -1.90   -2.58   -2.65   -1.96
    15.0   -4.18   -3.83   -2.99   -1.80   -0.42    0.93    2.05    2.81    3.08    2.85    2.13    1.04   -0.26   -1.58   -2.69   -3.38   -3.45   -2.75
    20.0   -4.18   -3.69   -2.71   -1.42   -0.01    1.31    2.35    2.95    3.05    2.63    1.74    0.51   -0.89   -2.26   -3.39   -4.05   -4.09   -3.37
    25.0   -4.18   -3.55   -2.45   -1.07    0.38    1.66    2.59    3.05    2.98    2.38    1.34   -0.01   -1.47   -2.86   -3.95   -4.57   -4.56   -3.79
    30.0   -4.18   -3.42   -2.19   -0.74    0.72    1.95    2.79    3.11    2.88    2.11    0.95   -0.48   -1.97   -3.34   -4.38   -4.92   -4.83   -4.02
    35.0   -4.18   -3.29   -1.97   -0.44    1.03    2.21    2.94    3.12    2.74    1.85    0.58   -0.91   -2.40   -3.72   -4.67   -5.12   -4.94   -4.06
    40.0   -4.18   -3.17   -1.75   -0.17    1.29    2.42    3.05    3.11    2.59    1.58    0.23   -1.29   -2.76   -4.00   -4.85   -5.19   -4.90   -3.95
    45.0   -4.18   -3.05   -1.55    0.07    1.52    2.59    3.13    3.06    2.42    1.31   -0.10   -1.62   -3.05   -4.21   -4.95   -5.15   -4.76   -3.74
    50.0   -4.18   -2.95   -1.37    0.28    1.72    2.73    3.17    2.99    2.24    1.05   -0.41   -1.93   -3.31   -4.37   -4.99   -5.07   -4.58   -3.48
    55.0   -4.18   -2.85   -1.21    0.46    1.87    2.82    3.17    2.90    2.05    0.78   -0.71   -2.21   -3.53   -4.50   -5.00   -4.97   -4.37   -3.21
    60.0   -4.18   -2.77   -1.08    0.60    1.99    2.88    3.14    2.77    1.84    0.53   -0.99   -2.47   -3.74   -4.62   -5.02   -4.88   -4.19   -2.96
    65.0   -4.18   -2.69   -0.96    0.72    2.07    2.90    3.09    2.64    1.64    0.27   -1.25   -2.72   -3.93   -4.74   -5.05   -4.82   -4.05   -2.77
    70.0   -4.18   -2.63   -0.86    0.81    2.13    2.89    3.02    2.49    1.43    0.03   -1.51   -2.96   -4.12   -4.86   -5.09   -4.78   -3.95   -2.63
    75.0   -4.18   -2.57   -0.79    0.87    2.15    2.86    2.92    2.33    1.23   -0.21   -1.75   -3.18   -4.31   -4.99   -5.14   -4.77   -3.89   -2.53
    80.0   -4.18   -2.53   -0.74    0.90    2.15    2.80    2.80    2.17    1.03   -0.43   -1.97   -3.37   -4.46   -5.08   -5.20   -4.77   -3.85   -2.46
    85.0   -4.18   -2.50   -0.71    0.91    2.11    2.72    2.67    2.00    0.84   -0.62   -2.15   -3.53   -4.57   -5.16   -5.22   -4.75   -3.78   -2.38
    90.0   -4.18   -2.48   -0.69    0.90    2.06    2.62    2.54    1.84    0.66   -0.79   -2.29   -3.63   -4.63   -5.17   -5.18   -4.68   -3.68   -2.26
    95.0   -4.18   -2.47   -0.70    0.86    1.99    2.51    2.40    1.69    0.52   -0.91   -2.38   -3.68   -4.63   -5.11   -5.08   -4.52   -3.50   -2.05
   100.0   -4.18   -2.47   -0.72    0.81    1.89    2.39    2.26    1.55    0.40   -0.99   -2.41   -3.65   -4.54   -4.96   -4.87   -4.28   -3.23   -1.75
   105.0   -4.18   -2.48   -0.76    0.74    1.79    2.27    2.13    1.43    0.32   -1.03   -2.38   -3.55   -4.37   -4.72   -4.57   -3.93   -2.84   -1.36
   110.0   -4.18   -2.50   -0.81    0.65    1.67    2.14    2.01    1.34    0.27   -1.01   -2.28   -3.37   -4.10   -4.39   -4.17   -3.48   -2.35   -0.84
   115.0   -4.18   -2.53   -0.88    0.55    1.56    2.02    1.90    1.28    0.27   -0.93   -2.12   -3.12   -3.76   -3.97   -3.69   -2.94   -1.78   -0.25
   120.0   -4.18   -2.57   -0.96    0.44    1.43    1.90    1.81    1.24    0.31   -0.81   -1.90   -2.80   -3.36   -3.49   -3.14   -2.35   -1.15    0.41
   125.0   -4.18   -2.62   -1.04    0.32    1.30    1.79    1.75    1.23    0.38   -0.64   -1.63   -2.44   -2.91   -2.97   -2.57   -1.73   -0.50    1.07
   130.0   -4.18   -2.68   -1.15    0.20    1.17    1.68    1.70    1.27    0.50   -0.42   -1.32   -2.03   -2.44   -2.43   -1.99   -1.13    0.12    1.70
   135.0   -4.18   -2.74   -1.26    0.06    1.05    1.60    1.68    1.33    0.66   -0.16   -0.97   -1.61   -1.95   -1.91   -1.45   -0.58    0.66    2.24
   140.0   -4.18   -2.81   -1.38   -0.08    0.93    1.53    1.68    1.43    0.86    0.14   -0.59   -1.18   -1.49   -1.43   -0.99   -0.13    1.09    2.65
   145.0   -4.18   -2.89   -1.50   -0.21    0.81    1.47    1.71    1.56    1.10    0.46   -0.21   -0.75   -1.06   -1.03   -0.62    0.18    1.35    2.87
   150.0   -4.18   -2.98   -1.64   -0.36    0.70    1.43    1.77    1.72    1.37    0.81    0.20   -0.34   -0.67   -0.71   -0.39    0.32    1.42    2.89
   155.0   -4.18   -3.07   -1.78   -0.51    0.59    1.40    1.85    1.92    1.67    1.19    0.60    0.05   -0.35   -0.50   -0.30    0.28    1.27    2.66
   160.0   -4.18   -3.17   -1.94   -0.66    0.48    1.39    1.95    2.14    1.99    1.58    1.01    0.41   -0.10   -0.39   -0.37    0.05    0.89    2.19
   165.0   -4.18   -3.27   -2.09   -0.82    0.38    1.38    2.07    2.39    2.34    1.98    1.41    0.72    0.08   -0.40   -0.59   -0.38    0.28    1.47
   170.0   -4.18   -3.38   -2.26   -0.99    0.28    1.38    2.19    2.65    2.71    2.39    1.79    1.01    0.20   -0.51   -0.95   -1.00   -0.53    0.52
   175.0   -4.18   -3.49   -2.43   -1.16    0.17    1.38    2.33    2.92    3.08    2.81    2.17    1.26    0.24   -0.72   -1.45   -1.77   -1.54   -0.65
   180.0   -4.18   -3.60   -2.61   -1.34    0.05    1.37    2.47    3.19    3.45    3.21    2.52    1.48    0.24   -1.00   -2.05   -2.67   -2.70   -1.97
   185.0   -4.18   -3.72   -2.80   -1.53   -0.08    1.36    2.59    3.45    3.81    3.61    2.87    1.68    0.20   -1.35   -2.73   -3.67   -3.96   -3.40
   190.0   -4.18   -3.85   -3.00   -1.74   -0.23    1.32    2.69    3.69    4.14    3.98    3.18    1.85    0.13   -1.73   -3.44   -4.71   -5.27   -4.90
   195.0   -4.18   -3.97   -3.20   -1.95   -0.40    1.26    2.76    3.90    4.46    4.33    3.48    1.99    0.04   -2.12   -4.16   -5.76   -6.59   -6.39
   200.0   -4.18   -4.09   -3.40   -2.18   -0.59    1.16    2.79    4.06    4.72    4.63    3.75    2.12   -0.05   -2.50   -4.86   -6.76   -7.84   -7.82
   205.0   -4.18   -4.22   -3.62   -2.43   -0.81    1.02    2.77    4.16    4.92    4.88    3.97    2.23   -0.13   -2.83   -5.48   -7.66   -8.98   -9.12
   210.0   -4.18   -4.35   -3.84   -2.70   -1.06    0.83    2.69    4.19    5.06    5.07    4.15    2.33   -0.20   -3.12   -6.01   -8.44   -9.96  -10.23
   215.0   -4.18   -4.47   -4.06   -2.98   -1.34    0.60    2.54    4.15    5.11    5.19    4.28    2.41   -0.24   -3.33   -6.42   -9.05  -10.75  -11.13
   220.0   -4.18   -4.59   -4.29   -3.27   -1.66    0.31    2.32    4.02    5.07    5.23    4.34    2.45   -0.27   -3.47   -6.71   -9.48  -11.30  -11.78
   225.0   -4.18   -4.72   -4.52   -3.59   -2.01   -0.03    2.03    3.81    4.95    5.17    4.34    2.47   -0.28   -3.54   -6.86   -9.72  -11.63  -12.16
   230.0   -4.18   -4.84   -4.76   -3.91   -2.39   -0.43    1.66    3.49    4.71    5.02    4.27    2.44   -0.27   -3.54   -6.88   -9.78  -11.72  -12.28
   235.0   -4.18   -4.95   -4.98   -4.24   -2.79   -0.86    1.22    3.10    4.38    4.77    4.11    2.37   -0.28   -3.48   -6.79   -9.67  -11.60  -12.15
   240.0   -4.18   -5.06   -5.21   -4.57   -3.22   -1.35    0.72    2.60    3.95    4.43    3.86    2.24   -0.29   -3.40   -6.61   -9.42  -11.30  -11.82
   245.0   -4.18   -5.16   -5.43   -4.90   -3.65   -1.86    0.16    2.05    3.43    3.99    3.54    2.05   -0.33   -3.29   -6.37   -9.05  -10.84  -11.31
   250.0   -4.18   -5.25   -5.64   -5.23   -4.09   -2.40   -0.44    1.43    2.84    3.48    3.14    1.81   -0.40   -3.17   -6.07   -8.60  -10.27  -10.65
   255.0   -4.18   -5.34   -5.83   -5.55   -4.53   -2.94   -1.06    0.78    2.20    2.90    2.69    1.51   -0.50   -3.05   -5.75   -8.09   -9.61   -9.90
   260.0   -4.18   -5.41   -6.00   -5.85   -4.95   -3.48   -1.68    0.11    1.53    2.29    2.19    1.19   -0.62   -2.95   -5.41   -7.55   -8.91   -9.09
   265.0   -4.18   -5.47   -6.16   -6.11   -5.34   -3.99   -2.29   -0.56    0.86    1.67    1.68    0.85   -0.74   -2.84   -5.06   -6.99   -8.17   -8.24
   270.0   -4.18   -5.52   -6.29   -6.36   -5.70   -4.46   -2.86   -1.19    0.21    1.07    1.20    0.52   -0.87   -2.72   -4.70   -6.40   -7.41   -7.36
   275.0   -4.18   -5.56   -6.40   -6.55   -6.01   -4.88   -3.37   -1.77   -0.39    0.52    0.74    0.22   -0.95   -2.57   -4.32   -5.80   -6.62   -6.46
   280.0   -4.18   -5.59   -6.48   -6.71   -6.26   -5.23   -3.81   -2.26   -0.89    0.04    0.37    0.00   -0.98   -2.38   -3.89   -5.15   -5.81   -5.54
   285.0   -4.18   -5.60   -6.53   -6.82   -6.45   -5.50   -4.15   -2.66   -1.30   -0.32    0.09   -0.13   -0.92   -2.11   -3.41   -4.47   -4.96   -4.59
   290.0   -4.18   -5.60   -6.55   -6.88   -6.57   -5.68   -4.39   -2.94   -1.58   -0.57   -0.07   -0.15   -0.77   -1.76   -2.86   -3.73   -4.07   -3.60
   295.0   -4.18   -5.59   -6.53   -6.88   -6.60   -5.76   -4.51   -3.08   -1.73   -0.67   -0.09   -0.05   -0.51   -1.32   -2.23   -2.94   -3.14   -2.58
   300.0   -4.18   -5.56   -6.48   -6.83   -6.57   -5.75   -4.52   -3.10   -1.73   -0.64    0.02    0.17   -0.15   -0.80   -1.55   -2.11   -2.19   -1.54
   305.0   -4.18   -5.51   -6.40   -6.73   -6.45   -5.64   -4.41   -2.99   -1.60   -0.46    0.26    0.51    0.30   -0.21   -0.82   -1.24   -1.22   -0.51
   310.0   -4.18   -5.45   -6.28   -6.57   -6.26   -5.42   -4.18   -2.75   -1.35   -0.18    0.60    0.93    0.82    0.41   -0.08   -0.40   -0.29    0.48
   315.0   -4.18   -5.38   -6.14   -6.36   -6.00   -5.13   -3.86   -2.41   -0.99    0.21    1.03    1.40    1.37    1.04    0.63    0.39    0.56    1.38
   320.0   -4.18   -5.29   -5.97   -6.10   -5.67   -4.75   -3.45   -1.98   -0.54    0.66    1.50    1.90    1.90    1.61    1.26    1.07    1.29    2.13
   325.0   -4.18   -5.19   -5.76   -5.80   -5.29   -4.30   -2.97   -1.48   -0.05    1.15    1.97    2.37    2.36    2.10    1.76    1.59    1.83    2.69
   330.0   -4.18   -5.09   -5.54   -5.47   -4.86   -3.81   -2.44   -0.95    0.47    1.63    2.42    2.76    2.73    2.44    2.09    1.92    2.16    3.02
   335.0   -4.18   -4.96   -5.29   -5.10   -4.40   -3.27   -1.88   -0.39    0.99    2.08    2.79    3.07    2.96    2.61    2.21    2.01    2.23    3.08
   340.0   -4.18   -4.84   -5.03   -4.71   -3.90   -2.72   -1.30    0.16    1.48    2.49    3.08    3.24    3.03    2.59    2.12    1.86    2.05    2.87
   345.0   -4.18   -4.71   -4.75   -4.30   -3.39   -2.14   -0.72    0.70    1.92    2.80    3.25    3.27    2.92    2.36    1.79    1.46    1.60    2.40
   350.0   -4.18   -4.56   -4.47   -3.87   -2.87   -1.57   -0.16    1.19    2.30    3.03    3.31    3.16    2.65    1.95    1.28    0.87    0.95    1.72
   355.0   -4.18   -4.42   -4.17   -3.45   -2.35   -1.02    0.37    1.63    2.60    3.16    3.25    2.91    2.23    1.38    0.59    0.10    0.12    0.86
   360.0   -4.18   -4.28   -3.87   -3.02   -1.84   -0.48    0.87    2.02    2.83    3.20    3.09    2.55    1.69    0.70   -0.20   -0.78   -0.80   -0.09
   E05                                                      END OF FREQUENCY
                                                            END OF ANTENNA
